# Supplementary material for: The role of p53 in the DNA damage-related ubiquitylation of S2P RNAPII
Source: PLoS One. 2022 May 5;17(5):e0267615. doi: 10.1371/journal.pone.0267615 (PMC9070946; doi:10.1371/journal.pone.0267615)
Supplement: S1 Data — (XLSX) [file pone.0267615.s001.xlsx]

## Sheet: HCT116 p53++ Control
ChIP1-Fig 1											ChIP2-S1 Fig
ACTB				ACTB							ACTB				ACTB
	Ct	TIC%			Ct	TIC%		Mean	St.dev			Ct	TIC%			Ct	TIC%		Mean	St.dev
TIC	22.02	100		TIC	22.22	100		100	0		TIC	20.49	100		TIC	20.7	100		100	0
NAC	33.61	0		NAC	35.58	0		0	0		NAC	29.87	0		NAC	30.48	0		0	0
S2P polII	30.4	1.11894		S2P polII	31.62	0.71732		0.918131	0.200811		S2P polII	25.44	5.63142		S2P polII	25.27	7.20469		6.41805	0.786638
CDK12				CDK12							CDK12				CDK12
	Ct	TIC%			Ct	TIC%		Mean	St.dev			Ct	TIC%			Ct	TIC%		Mean	St.dev
TIC	20	100		TIC	20.09	100		100	0		TIC	19.1	100		TIC	18.93	100		100	0
NAC	30.01	0		NAC	31.45	0		0	0		NAC	27	0		NAC	27.08	0		0	0
S2P polII	29.81	0.0259746		S2P polII	29.65	0.174883		0.100429	0.0710138		S2P polII	25.02	1.3503		S2P polII	24.89	1.37729		1.3638	0.013496
BRAT1				BRAT1							BRAT1				BRAT1
	Ct	TIC%			Ct	TIC%		Mean	St.dev			Ct	TIC%			Ct	TIC%		Mean	St.dev
TIC	23.62	100		TIC	24.35	100		100	0		TIC	23.47	100		TIC	24.03	100		100	0
NAC	35.38	0		NAC	35.77	0		0	0		NAC	35.74	0		NAC	36.89	0		0	0
S2P polII	33.49	0.31903		S2P polII	33.83	0.39906		0.359045	0.0400147		S2P polII	34.45	0.223325		S2P polII	35.05	0.278117		0.250721	0.0273958
Intergen				Intergen
	Ct	TIC%			Ct	TIC%		Mean	St.dev
TIC	19.79	100		TIC	20.1	100		100	0
NAC	27.69	0		NAC	27.54	0		0	0
S2P polII	28.34	0		S2P polII	27.83	0		0	0

## Sheet: HCT116 p53++ 6h ActD
ChIP1-Fig 1											ChIP2-S1 Fig
ACTB				ACTB							ACTB				ACTB
	Ct	TIC%			Ct	TIC%		Mean	St.dev			Ct	TIC%			Ct	TIC%		Mean	St.dev
TIC	21.71	100		TIC	21.88	100		100	0		TIC	23.18	100		TIC	23.09	100		100	0
NAC	35.57	0		NAC	33.81	0		0	0		NAC	30.28	0		NAC	29.62	0		0	0
S2P polII	31.21	0.701076		S2P polII	30.22	1.19111		0.946093	0.245017		S2P polII	27.6	6.35709		S2P polII	27.73	4.69106		5.52407	0.833011
CDK12				CDK12							CDK12				CDK12
	Ct	TIC%			Ct	TIC%		Mean	St.dev			Ct	TIC%			Ct	TIC%		Mean	St.dev
TIC	19.93	100		TIC	19.91	100		100	0		TIC	20.74	100		TIC	20.53	100		100	0
NAC	31.52	0		NAC	29.36	0		0	0		NAC	27.16	0		NAC	26.32	0		0	0
S2P polII	28.73	0.343249		S2P polII	27.17	0.807306		0.575278	0.232028		S2P polII	25.28	3.31407		S2P polII	25.21	2.19644		2.75525	0.558815
BRAT1				BRAT1							BRAT1				BRAT1
	Ct	TIC%			Ct	TIC%		Mean	St.dev			Ct	TIC%			Ct	TIC%		Mean	St.dev
TIC	23.21	100		TIC	24.31	100		100	0		TIC	27.26	100		TIC	27.46	100		100	0
NAC	34.87	0		NAC	35.64	0		0	0		NAC	37.47	0		NAC	36.87	0		0	0
S2P polII	33.22	0.272766		S2P polII	33.54	0.476782		0.374774	0.102008		S2P polII	36.3	0.531656		S2P polII	36.84	0.014992		0.273324	0.258332
Intergen				Intergen
	Ct	TIC%			Ct	TIC%		Mean	St.dev
TIC	19.72	100		TIC	19.86	100		100	0
NAC	27.64	0		NAC	27.72	0		0	0
S2P polII	27.2	0.118259		S2P polII	27.18	0.157546		0.137902	0.0196435

## Sheet: HCT116 p53++ 24h ActD
ChIP1-Fig 1											ChIP2-S1 Fig
ACTB				ACTB							ACTB				ACTB
	Ct	TIC%			Ct	TIC%		Mean	St.dev			Ct	TIC%			Ct	TIC%		Mean	St.dev
TIC	22.08	100		TIC	21.79	100		100	0		TIC	21.89	100		TIC	21.67	100		100	0
NAC	34.58	0		NAC	35.56	0		0	0		NAC	28.84	0		NAC	29.05	0		0	0
S2P polII	32.53	0.313778		S2P polII	32.26	0.390274		0.352026	0.0382481		S2P polII	27.59	2.00346		S2P polII	27.87	1.45876		1.73111	0.272351
CDK12				CDK12							CDK12				CDK12
	Ct	TIC%			Ct	TIC%		Mean	St.dev			Ct	TIC%			Ct	TIC%		Mean	St.dev
TIC	19.85	100		TIC	19.49	100		100	0		TIC	19.56	100		TIC	19.42	100		100	0
NAC	34.08	0		NAC	31.69	0		0	0		NAC	25.84	0		NAC	26.12	0		0	0
S2P polII	29.41	0.245472		S2P polII	27.2	0.771271		0.508372	0.262899		S2P polII	24.68	1.6901		S2P polII	25.03	1.16889		1.4295	0.260608
BRAT1				BRAT1							BRAT1				BRAT1
	Ct	TIC%			Ct	TIC%		Mean	St.dev			Ct	TIC%			Ct	TIC%		Mean	St.dev
TIC	23.72	100		TIC	24.25	100		100	0		TIC	25.52	100		TIC	25.71	100		100	0
NAC	36.51	0		NAC	38.67	0		0	0		NAC	35.75	0		NAC	36.39	0		0	0
S2P polII	34.65	0.179127		S2P polII	36.14	0.125972		0.152549	0.0265777		S2P polII	36.17	0		S2P polII	35.7	0.220395		0.110198	0.110198
Intergen				Intergen
	Ct	TIC%			Ct	TIC%		Mean	St.dev
TIC	19.89	100		TIC	19.68	100		100	0
NAC	29.08	0		NAC	28.18	0		0	0
S2P polII	28.82	0.0259567		S2P polII	29.02	0		0.0129784	0.0129784

## Sheet: HCT116 p53-- Control
ChIP1-Fig 1											ChIP2-S1 Fig
ACTB				ACTB							ACTB				ACTB
	Ct	TIC%			Ct	TIC%		Mean	St.dev			Ct	TIC%			Ct	TIC%		Mean	St.dev
TIC	21.83	100		TIC	21.73	100		100	0		TIC	22.76	100		TIC	22.6	100		100	0
NAC	36.21	0		NAC	35.29	0		0	0		NAC	30.75	0		NAC	30.52	0		0	0
S2P polII	29.7	1.74031		S2P polII	29.76	1.56441		1.65236	0.0879519		S2P polII	26.24	12.8521		S2P polII	26.32	11.0399		11.946	0.906063
CDK12				CDK12							CDK12				CDK12
	Ct	TIC%			Ct	TIC%		Mean	St.dev			Ct	TIC%			Ct	TIC%		Mean	St.dev
TIC	19.29	100		TIC	19.46	100		100	0		TIC	20.71	100		TIC	20.53	100		100	0
NAC	31.24	0		NAC	30.22	0		0	0		NAC	27.57	0		NAC	27.5	0		0	0
S2P polII	30.08	0.0620624		S2P polII	29.65	0.052348		0.0572052	0.0048572		S2P polII	25.95	1.91771		S2P polII	25.83	1.8737		1.89571	0.0220016
BRAT1				BRAT1							BRAT1				BRAT1
	Ct	TIC%			Ct	TIC%		Mean	St.dev			Ct	TIC%			Ct	TIC%		Mean	St.dev
TIC	24.98	100		TIC	25.06	100		100	0		TIC	26.54	100		TIC	26.81	100		100	0
NAC	37.61	0		NAC	37.35	0		0	0		NAC	36.76	0		NAC	36.98	0		0	0
S2P polII	34.95	0.360862		S2P polII	34.36	0.543315		0.452089	0.0912268		S2P polII	36.18	0.224953		S2P polII	35.46	0.773784		0.499368	0.388082
Intergen				Intergen
	Ct	TIC%			Ct	TIC%		Mean	St.dev
TIC	19.57	100		TIC	19.51	100		100	0
NAC	28.53	0		NAC	28.41	0		0	0
S2P polII	27.8	0.103246		S2P polII	28.3	0.0128217		0.0580337	0.045212

## Sheet: HCT116 p53-- 6h ActD
ChIP1-Fig 1											ChIP2-S1 Fig
ACTB				ACTB							ACTB				ACTB
	Ct	TIC%			Ct	TIC%		Mean	St.dev			Ct	TIC%			Ct	TIC%		Mean	St.dev
TIC	21.67	100		TIC	21.8	100		100	0		TIC	20.55	100		TIC	20.55	100		100	0
NAC	34.43	0		NAC	34.7	0		0	0		NAC	28.58	0		NAC	29.09	0		0	0
S2P polII	30.54	0.934347		S2P polII	30.66	0.950251		0.942299	0.00795207		S2P polII	26.47	2.45757		S2P polII	26.18	3.36255		2.91006	0.452489
CDK12				CDK12							CDK12				CDK12
	Ct	TIC%			Ct	TIC%		Mean	St.dev			Ct	TIC%			Ct	TIC%		Mean	St.dev
TIC	19.45	100		TIC	19.84	100		100	0		TIC	18.44	100		TIC	18.53	100		100	0
NAC	29.41	0		NAC	29.87	0		0	0		NAC	25.61	0		NAC	26.07	0		0	0
S2P polII	28.03	0.275084		S2P polII	27.65	0.577304		0.426194	0.15111		S2P polII	23.89	1.7222		S2P polII	23.98	1.89908		1.81064	0.0884393
BRAT1				BRAT1							BRAT1				BRAT1
	Ct	TIC%			Ct	TIC%		Mean	St.dev			Ct	TIC%			Ct	TIC%		Mean	St.dev
TIC	24.58	100		TIC	24.48	100		100	0		TIC	24.05	100		TIC	24.06	100		100	0
NAC	37.38	0		NAC	36.44	0		0	0		NAC	35.12	0		NAC	35.35	0		0	0
S2P polII	35.23	0.225676		S2P polII	35.2	0.154198		0.189937	0.0357388		S2P polII	35.8	0		S2P polII	35.17	0.0376459		0.018823	0.018823
Intergen				Intergen
	Ct	TIC%			Ct	TIC%		Mean	St.dev
TIC	19.27	100		TIC	19.66	100		100	0
NAC	27.23	0		NAC	27.24	0		0	0
S2P polII	27.16	0.0159081		S2P polII	27.19	0.0148578		0.0153829	0.000525134

## Sheet: HCT116 p53-- 24h ActD
ChIP1-Fig 1											ChIP2-S1 Fig
ACTB				ACTB							ACTB				ACTB
	Ct	TIC%			Ct	TIC%		Mean	St.dev			Ct	TIC%			Ct	TIC%		Mean	St.dev
TIC	21.79	100		TIC	22.01	100		100	0		TIC	21.66	100		TIC	21.61	100		100	0
NAC	33.07	0		NAC	35.9	0		0	0		NAC	29.06	0		NAC	28.69	0		0	0
S2P polII	30.66	0.765116		S2P polII	32.06	0.510088		0.637602	0.127514		S2P polII	28.06	1.15627		S2P polII	27.7	1.15627		1.15627	0
CDK12				CDK12							CDK12				CDK12
	Ct	TIC%			Ct	TIC%		Mean	St.dev			Ct	TIC%			Ct	TIC%		Mean	St.dev
TIC	19.41	100		TIC	19.34	100		100	0		TIC	19.63	100		TIC	19.88	100		100	0
NAC	29.89	0		NAC	30.65	0		0	0		NAC	26.6	0		NAC	26.69	0		0	0
S2P polII	26.81	0.849163		S2P polII	26.55	1.03381		0.941488	0.092325		S2P polII	25.13	1.52375		S2P polII	25.22	1.69575		1.60975	0.0860002
BRAT1				BRAT1							BRAT1				BRAT1
	Ct	TIC%			Ct	TIC%		Mean	St.dev			Ct	TIC%			Ct	TIC%		Mean	St.dev
TIC	24.63	100		TIC	24.23	100		100	0		TIC	25.91	100		TIC	26.01	100		100	0
NAC	36.16	0		NAC	35.32	0		0	0		NAC	36.55	0		NAC	36.04	0		0	0
S2P polII	35.56	0.0780099		S2P polII	35.89	0		0.0390049	0.0390049		S2P polII	37.34	0		S2P polII	36.43	0		0	0
Intergen				Intergen
	Ct	TIC%			Ct	TIC%		Mean	St.dev
TIC	19.54	100		TIC	19.48	100		100	0
NAC	27.01	0		NAC	26.6	0		0	0
S2P polII	27.38	0		S2P polII	27.58	0		0	0
